# Supplementary material for: Proteomic Identification of the Galectin-1-Involved Molecular Pathways in Urinary Bladder Urothelial Carcinoma
Source: Int J Mol Sci. 2018 Apr 19;19(4):1242. doi: 10.3390/ijms19041242 (PMC5979315; doi:10.3390/ijms19041242)
Supplement: Supplementary file 1 [file ijms-19-01242-s001.zip]

Archive with 2 entries (2 files):
- Supplemenatry figures.pptx
- supplementary File S1.docx
